# Supplementary material for: Viral Infection Drives the Regulation of Feeding Behavior Related Genes in Salmo salar
Source: Int J Mol Sci. 2021 Oct 21;22(21):11391. doi: 10.3390/ijms222111391 (PMC8583931; doi:10.3390/ijms222111391)
Supplement: Supplementary file 1 [file ijms-22-11391-s001.zip]

Archive with 1 entries (1 files):
- ijms-1327659-supplementary.pdf
